# Supplementary material for: Roseabol A, a New Peptaibol from the Fungus Clonostachys rosea
Source: Molecules. 2021 Jun 11;26(12):3594. doi: 10.3390/molecules26123594 (PMC8231123; doi:10.3390/molecules26123594)
Supplement: Supplementary file 1 [file molecules-26-03594-s001.zip]

Archive with 1 entries (1 files):
- molecules-1245868-supplementary.pdf
